# Supplementary material for: Anti-Atherogenic Actions of the Lab4b Consortium of Probiotics In Vitro
Source: Int J Mol Sci. 2023 Feb 11;24(4):3639. doi: 10.3390/ijms24043639 (PMC9964490; doi:10.3390/ijms24043639)
Supplement: Supplementary file 1 [file ijms-24-03639-s001.zip]

Archive with 1 entries (1 files):
- ijms-2045687-supplementary.pdf
